# Supplementary material for: β-Glucans as Dietary Supplement to Improve Locomotion and Mitochondrial Respiration in a Model of Duchenne Muscular Dystrophy
Source: Nutrients. 2021 May 12;13(5):1619. doi: 10.3390/nu13051619 (PMC8151547; doi:10.3390/nu13051619)
Supplement: Supplementary file 1 [file nutrients-13-01619-s001.zip]

Archive with 1 entries (1 files):
- nutrients-1160555-supplementary.pdf
